# Supplementary material for: Leukaemic alterations of IKZF1 prime stemness and malignancy programs in human lymphocytes
Source: Cell Death Dis. 2018 May 9;9(5):526. doi: 10.1038/s41419-018-0600-3 (PMC5943605; doi:10.1038/s41419-018-0600-3)
Supplement: Supplementary file 5 — Supplementary table 1 [file 41419_2018_600_MOESM5_ESM.xlsx]

## Sheet: sTab 1. GSE11877
Sample ID	Database	Accession number	GEP ID	Age	WBC	Gender	Group	IKZF1.alteration	IKZF1.Deletion.or.mutation	IKZF1.deletion.desc
SJBALL021174	GEO	GSE11877	P1E02	Childhood HR	202.4	Male	Ph-like_CRLF2	No	No	No
SJBALL021293	GEO	GSE11877	P3A05	Childhood HR	112	Male	Other	Yes	Deletion	e1-e6
SJBALL021294	GEO	GSE11877	P3F08	Childhood HR	152.7	Male	E2A-PBX1	No	No	No
SJBALL021295	GEO	GSE11877	P1C05	Childhood HR	5.8	Male	E2A-PBX1	No	No	No
SJBALL021296	GEO	GSE11877	P1F02	Childhood HR	115	Female	Other	No	No	No
SJBALL021297	GEO	GSE11877	P3C01	Childhood HR	238	Female	Other	No	No	No
SJBALL021298	GEO	GSE11877	P3A10	Childhood HR	17.3	Male	MLL	No	No	No
SJBALL021299	GEO	GSE11877	P1D08	Adolescent	3.8	Male	ERG	Yes	Deletion	e3 - 6
SJBALL021300	GEO	GSE11877	P2E02	Adolescent	30.4	Female	Other	No	No	No
SJBALL021301	GEO	GSE11877	P7E03	Childhood HR	141	Female	Other	No	No	No
SJBALL021305	GEO	GSE11877	P2D07	Childhood HR	33.1	Male	Ph-like_non CRLF2	No	No	No
SJBALL021306	GEO	GSE11877	P3B10	Childhood HR	3.4	Male	Other	No	No	No
SJBALL021309	GEO	GSE11877	P4G01	Childhood HR	136.6	Female	E2A-PBX1	No	No	No
SJBALL021311	GEO	GSE11877	P4E01	Childhood HR	138.8	Male	Other	No	No	No
SJBALL021312	GEO	GSE11877	P1D01	Childhood HR	248	Female	Other	Yes	Deletion and mutation	All gene
SJBALL021313	GEO	GSE11877	P3H04	Childhood HR	307	Male	Ph-like_CRLF2	No	No	No
SJBALL021314	GEO	GSE11877	P3G11	Childhood HR	455.4	Male	Other	Yes	Deletion	All gene
SJBALL021315	GEO	GSE11877	P1D06	Childhood HR	5	Male	Ph-like_non CRLF2	No	No	No
SJBALL021316	GEO	GSE11877	P1B03	Childhood HR	125.8	Female	MLL	No	No	No
SJBALL021317	GEO	GSE11877	P1A03	Childhood HR	142	Male	Other	Yes	Deletion and mutation	Not provided
SJBALL021318	GEO	GSE11877	P3B01	Childhood HR	236.4	Male	Ph-like_non CRLF2	Yes	Deletion	e3 - e6
SJBALL021319	GEO	GSE11877	P2F10	Childhood HR	148.2	Female	E2A-PBX1	No	No	No
SJBALL021320	GEO	GSE11877	P2C07	Childhood HR	92.7	Female	Ph-like_CRLF2	Yes	Deletion	e3 - 6
SJBALL021321	GEO	GSE11877	P3G07	Adolescent	17	Male	Other	No	No	No
SJBALL021323	GEO	GSE11877	P1H07	Childhood HR	237	Male	MLL	No	No	No
SJBALL021324	GEO	GSE11877	P3D11	Adolescent	1	Male	ERG	Yes	Deletion	e3 - 6
SJBALL021325	GEO	GSE11877	P3E03	Childhood HR	1.3	Male	Other	No	No	No
SJBALL021326	GEO	GSE11877	P8D01	Adolescent	11.1	Male	Other	No	No	No
SJBALL021327	GEO	GSE11877	P4B03	Childhood HR	82.9	Male	Ph-like_non CRLF2	No	No	No
SJBALL021328	GEO	GSE11877	P4E03	Adolescent	114.6	Male	Ph-like_CRLF2	Yes	Deletion	e3 - distal
SJBALL021329	GEO	GSE11877	P3A04	Adolescent	16.7	Male	Ph-like_non CRLF2	Yes	Deletion	All gene
SJBALL021332	GEO	GSE11877	P2E07	Childhood HR	555	Male	MLL	No	No	No
SJBALL021333	GEO	GSE11877	P2B04	Childhood HR	96.2	Male	ERG	No	No	No
SJBALL021334	GEO	GSE11877	P1E08	Adolescent	9.1	Male	E2A-PBX1	No	No	No
SJBALL021336	GEO	GSE11877	P1C03	Childhood HR	113.5	Male	ERG	Yes	Deletion	e3 - 6
SJBALL021337	GEO	GSE11877	P1D12	Childhood HR	196.1	Female	E2A-PBX1	No	No	No
SJBALL021338	GEO	GSE11877	P2F06	Childhood HR	321.2	Female	Ph-like_CRLF2	Yes	Deletion	e3 - 6
SJBALL021340	GEO	GSE11877	P2F08	Childhood HR	145	Male	CRLF2_non-Ph-like	Yes	Deletion	e1 - 6
SJBALL021341	GEO	GSE11877	P9B01	Adolescent	5.2	Female	Other	Yes	Deletion	All gene
SJBALL021342	GEO	GSE11877	P2C03	Childhood HR	199	Male	Other	No	No	No
SJBALL021343	GEO	GSE11877	P2E08	Childhood HR	51.3	Male	MLL	No	No	No
SJBALL021344	GEO	GSE11877	P2A06	Childhood HR	478	Female	Ph-like_non CRLF2	Yes	Deletion and mutation	All gene
SJBALL021345	GEO	GSE11877	P8H01	Adolescent	17.8	Male	E2A-PBX1	No	No	No
SJBALL021346	GEO	GSE11877	P9A02	Adolescent	2.6	Male	ERG	Yes	Mutation	No
SJBALL021347	GEO	GSE11877	P2B06	Adolescent	27	Female	Other	No	No	No
SJBALL021348	GEO	GSE11877	P2B05	Adolescent	2.3	Male	ERG	No	No	No
SJBALL021349	GEO	GSE11877	P3H10	Adolescent	9.4	Male	E2A-PBX1	No	No	No
SJBALL021351	GEO	GSE11877	P3F07	Adolescent	7.6	Male	Ph-like_CRLF2	Yes	Deletion	5' - e1
SJBALL021352	GEO	GSE11877	P1A04	Childhood HR	220.7	Male	Ph-like_non CRLF2	Yes	Deletion and mutation	Not provided
SJBALL021354	GEO	GSE11877	P8A01	Childhood HR	1.9	Male	Other	No	No	No
SJBALL021355	GEO	GSE11877	P3B09	Childhood HR	7.9	Male	ERG	No	No	No
SJBALL021357	GEO	GSE11877	P3A12	Childhood HR	39.6	Female	E2A-PBX1	No	No	No
SJBALL021358	GEO	GSE11877	P2D04	Childhood HR	62.3	Female	Other	No	No	No
SJBALL021359	GEO	GSE11877	P9A01	Childhood HR	7.5	Male	MLL	No	No	No
SJBALL021361	GEO	GSE11877	P3B11	Childhood HR	69.4	Female	Other	No	No	No
SJBALL021363	GEO	GSE11877	P4E02	Childhood HR	37.2	Female	E2A-PBX1	No	No	No
SJBALL021364	GEO	GSE11877	P3E11	Childhood HR	9.8	Male	Other	No	No	No
SJBALL021365	GEO	GSE11877	P3F01	Childhood HR	3	Female	Other	Yes	Deletion	5' - e1
SJBALL021366	GEO	GSE11877	P1D11	Childhood HR	1.7	Male	ETV6-RUNX1	No	No	No
SJBALL021367	GEO	GSE11877	P3H08	Childhood HR	958.8	Male	Ph-like_non CRLF2	Yes	Deletion	e3 - 6
SJBALL021368	GEO	GSE11877	P3B03	Childhood HR	137.2	Female	Other	No	No	No
SJBALL021369	GEO	GSE11877	P3D04	Childhood HR	77.6	Male	Other	No	No	No
SJBALL021371	GEO	GSE11877	P2H08	Adolescent	2.3	Male	Ph-like_CRLF2	Yes	Mutation	No
SJBALL021372	GEO	GSE11877	P3E04	Childhood HR	209.6	Female	ERG	No	No	No
SJBALL021373	GEO	GSE11877	P3C11	Childhood HR	35.7	Female	Ph-like_non CRLF2	Yes	Deletion	All gene
SJBALL021374	GEO	GSE11877	P1A11	Childhood HR	21.4	Male	CRLF2_non-Ph-like	No	No	No
SJBALL021375	GEO	GSE11877	P2F04	Childhood HR	114	Female	MLL	No	No	No
SJBALL021376	GEO	GSE11877	P3G10	Adolescent	49.6	Female	E2A-PBX1	No	No	No
SJBALL021377	GEO	GSE11877	P2G07	Childhood HR	37.3	Male	MLL	No	No	No
SJBALL021378	GEO	GSE11877	P2E01	Childhood HR	24.5	Male	Other	No	No	No
SJBALL021379	GEO	GSE11877	P2D11	Childhood HR	17.5	Female	Other	No	No	No
SJBALL021381	GEO	GSE11877	P2F07	Adolescent	19.5	Female	Other	No	No	No
SJBALL021382	GEO	GSE11877	P9B02	Adolescent	31.9	Male	Other	No	No	No
SJBALL021383	GEO	GSE11877	P1D02	Childhood HR	4.4	Male	Other	No	No	No
SJBALL021384	GEO	GSE11877	P2E12	Childhood HR	110.9	Male	Other	Yes	Deletion	e3 - 6
SJBALL021385	GEO	GSE11877	P1D07	Childhood HR	194	Male	Other	No	No	No
SJBALL021386	GEO	GSE11877	P1D09	Adolescent	15.4	Male	Ph-like_CRLF2	Yes	Deletion	5' - e1
SJBALL021387	GEO	GSE11877	P1C02	Childhood HR	5.2	Female	CRLF2_non-Ph-like	No	No	No
SJBALL021388	GEO	GSE11877	P3E12	Childhood HR	2.4	Male	Other	No	No	No
SJBALL021389	GEO	GSE11877	P3A07	Adolescent	18.5	Male	Ph-like_CRLF2	Yes	Deletion	5' - e1
SJBALL021390	GEO	GSE11877	P9E02	Adolescent	13.3	Male	Other	No	No	No
SJBALL021391	GEO	GSE11877	P2D12	Childhood HR	88.5	Female	MLL	No	No	No
SJBALL021392	GEO	GSE11877	P9D01	Childhood HR	85.1	Male	MLL	No	No	No
SJBALL021393	GEO	GSE11877	P3A01	Childhood HR	105.7	Female	Ph-like_non CRLF2	No	No	No
SJBALL021394	GEO	GSE11877	P1A10	Childhood HR	68.6	Male	Other	Yes	Deletion	All gene
SJBALL021395	GEO	GSE11877	P1G11	Childhood HR	80.8	Male	Other	No	No	No
SJBALL021396	GEO	GSE11877	P2A05	Childhood HR	138.4	Male	Other	Yes	Deletion	All gene
SJBALL021397	GEO	GSE11877	P8B02	Childhood HR	6.9	Male	Other	No	No	No
SJBALL021398	GEO	GSE11877	P8E01	Childhood HR	45.1	Male	Ph-like_CRLF2	No	No	No
SJBALL021399	GEO	GSE11877	P1E09	Adolescent	515	Male	MLL	No	No	No
SJBALL021400	GEO	GSE11877	P1A12	Childhood HR	2.4	Male	Other	Yes	Deletion	e1 - e5
SJBALL021401	GEO	GSE11877	P3H05	Childhood HR	95.2	Female	Other	No	No	No
SJBALL021402	GEO	GSE11877	P1F08	Childhood HR	135	Female	Other	No	No	No
SJBALL021403	GEO	GSE11877	P1B02	Childhood HR	21	Male	Other	No	No	No
SJBALL021404	GEO	GSE11877	P1A05	Childhood HR	129	Male	Other	No	No	No
SJBALL021405	GEO	GSE11877	P4A03	Childhood HR	135.8	Female	ERG	No	No	No
SJBALL021406	GEO	GSE11877	P9E01	Childhood HR	2.8	Male	Other	No	No	No
SJBALL021407	GEO	GSE11877	P3F04	Adolescent	245	Male	Other	No	No	No
SJBALL021408	GEO	GSE11877	P1F05	Childhood HR	246.4	Male	MLL	No	No	No
SJBALL021409	GEO	GSE11877	P1B05	Childhood HR	29.9	Male	Ph-like_non CRLF2	Yes	Deletion	e1-e5
SJBALL021410	GEO	GSE11877	P2F02	Adolescent	259.8	Female	MLL	No	No	No
SJBALL021411	GEO	GSE11877	P2B03	Adolescent	102	Female	Ph-like_non CRLF2	Yes	Deletion	e3 - e6
SJBALL021412	GEO	GSE11877	P1A02	Childhood HR	175	Female	MLL	No	No	No
SJBALL021413	GEO	GSE11877	P2H02	Childhood HR	65.8	Female	Ph-like_non CRLF2	No	No	Possible but v noisy
SJBALL021414	GEO	GSE11877	P3B07	Childhood HR	214	Female	Ph-like_CRLF2	No	No	No
SJBALL021415	GEO	GSE11877	P1H04	Childhood HR	156	Male	Ph-like_non CRLF2	No	No	No
SJBALL021417	GEO	GSE11877	P8B01	Adolescent	2.3	Female	Other	No	No	No
SJBALL021418	GEO	GSE11877	P8C03	Adolescent	3.8	Female	Other	No	No	No
SJBALL021420	GEO	GSE11877	P2G08	Childhood HR	12	Male	Other	No	No	No
SJBALL021421	GEO	GSE11877	P2F01	Childhood HR	202	Female	Ph-like_CRLF2	Yes	Deletion	e3 - e6
SJBALL021422	GEO	GSE11877	P2C04	Childhood HR	175.5	Female	E2A-PBX1	No	No	No
SJBALL021423	GEO	GSE11877	P3H11	Adolescent	13.8	Female	Other	Yes	Deletion	All gene
SJBALL021425	GEO	GSE11877	P2C01	Childhood HR	210	Female	Other	No	No	No
SJBALL021426	GEO	GSE11877	P3D01	Childhood HR	118.1	Female	E2A-PBX1	No	No	No
SJBALL021427	GEO	GSE11877	P4D03	Adolescent	18.3	Male	ERG	No	No	No
SJBALL021428	GEO	GSE11877	P4C03	Childhood HR	302.1	Female	E2A-PBX1	No	No	No
SJBALL021429	GEO	GSE11877	P8F02	Childhood HR	1.1	Male	Other	No	No	No
SJBALL021430	GEO	GSE11877	P2F03	Childhood HR	166.5	Male	Ph-like_CRLF2	Yes	Deletion	e3 - distal
SJBALL021431	GEO	GSE11877	P9F01	Childhood HR	3.5	Female	E2A-PBX1	No	No	No
SJBALL021433	GEO	GSE11877	P1F09	Childhood HR	67.2	Male	E2A-PBX1	No	No	No
SJBALL021435	GEO	GSE11877	P3H02	Childhood HR	31.5	Male	Ph-like_CRLF2	Yes	Deletion	5' - e1
SJBALL021436	GEO	GSE11877	P2E05	Adolescent	66.9	Male	Ph-like_CRLF2	Yes	Deletion	e1 - e4
SJBALL021437	GEO	GSE11877	P7G04	Childhood HR	30.6	Female	Hyperdiploid	No	No	No
SJBALL021438	GEO	GSE11877	P2H10	Adolescent	13.3	Male	Other	Yes	Deletion	All gene
SJBALL021439	GEO	GSE11877	P1C01	Childhood HR	314.8	Female	CRLF2_non-Ph-like	Yes	Deletion	e3 - distal
SJBALL021440	GEO	GSE11877	P7C01	Childhood HR	138.4	Female	Other	Yes	Deletion	All gene
SJBALL021441	GEO	GSE11877	P3F10	Childhood HR	124	Male	Other	No	No	No
SJBALL021442	GEO	GSE11877	P3A08	Childhood HR	30.2	Male	Other	No	No	No
SJBALL021443	GEO	GSE11877	P4A02	Adolescent	8.8	Male	Other	Yes	Mutation	No
SJBALL021444	GEO	GSE11877	P7H04	Childhood HR	102.5	Male	Other	No	No	No
SJBALL021446	GEO	GSE11877	P1D10	Adolescent	16.5	Male	Other	Yes	Deletion	All gene
SJBALL021447	GEO	GSE11877	P1G02	Childhood HR	12.1	Female	Other	No	No	No
SJBALL021448	GEO	GSE11877	P2H05	Childhood HR	325	Male	Other	No	No	No
SJBALL021449	GEO	GSE11877	P3F05	Childhood HR	24.4	Male	Other	No	No	No
SJBALL021450	GEO	GSE11877	P1G03	Childhood HR	8	Male	E2A-PBX1	No	No	No
SJBALL021451	GEO	GSE11877	PAA02	Childhood HR	147.6	Male	Other	No	No	No
SJBALL021452	GEO	GSE11877	P1A07	Childhood HR	26	Male	ERG	No	No	No
SJBALL021453	GEO	GSE11877	P2C08	Childhood HR	270	Male	Other	No	No	No
SJBALL021454	GEO	GSE11877	P3E08	Childhood HR	193	Male	CRLF2_non-Ph-like	Yes	Deletion	e3 - distal
SJBALL021457	GEO	GSE11877	P3C07	Childhood HR	44.9	Male	Other	No	No	No
SJBALL021458	GEO	GSE11877	P3G02	Childhood HR	96.5	Male	CRLF2_non-Ph-like	Yes	Deletion	e2 - e5
SJBALL021459	GEO	GSE11877	P2C09	Childhood HR	115.1	Female	E2A-PBX1	No	No	No
SJBALL021460	GEO	GSE11877	P2H11	Childhood HR	106	Male	Other	No	No	No
SJBALL021461	GEO	GSE11877	P8E02	Childhood HR	42.1	Male	E2A-PBX1	No	No	No
SJBALL021463	GEO	GSE11877	P8D03	Childhood HR	5.5	Male	Ph-like_CRLF2	Yes	Deletion	e1 - e4
SJBALL021464	GEO	GSE11877	P2C12	Childhood HR	12.7	Male	ERG	No	No	No
SJBALL021465	GEO	GSE11877	P3E10	Adolescent	59.2	Female	Hyperdiploid	No	No	No
SJBALL021466	GEO	GSE11877	P1B12	Childhood HR	118	Female	Other	Yes	Deletion	e1 - e6
SJBALL021468	GEO	GSE11877	P2B09	Adolescent	68.9	Female	Other	No	No	No
SJBALL021469	GEO	GSE11877	P2A09	Adolescent	34.9	Male	CRLF2_non-Ph-like	Yes	Deletion	e1 - e4
SJBALL021470	GEO	GSE11877	P3C02	Childhood HR	179	Female	Other	No	No	No
SJBALL021471	GEO	GSE11877	P3G05	Adolescent	7	Male	Ph-like_CRLF2	Yes	Deletion	5' - e6, homozygous 5' - e1
SJBALL021472	GEO	GSE11877	P3D08	Childhood HR	73.1	Male	E2A-PBX1	No	No	No
SJBALL021473	GEO	GSE11877	P1B09	Childhood HR	180	Male	Other	Yes	Deletion	All gene
SJBALL021474	GEO	GSE11877	P1F06	Childhood HR	489	Female	Other	No	No	No
SJBALL021475	GEO	GSE11877	P2D03	Childhood HR	40	Male	Other	No	No	No
SJBALL021476	GEO	GSE11877	P2D10	Adolescent	16.6	Female	Ph-like_CRLF2	Yes	Deletion	e3 - e6
SJBALL021477	GEO	GSE11877	P2A03	Childhood HR	59.9	Male	ETV6-RUNX1	No	No	No
SJBALL021478	GEO	GSE11877	P3D03	Adolescent	6.4	Male	Ph-like_CRLF2	Yes	Deletion	e3 - e6
SJBALL021479	GEO	GSE11877	P1D05	Childhood HR	133	Female	MLL	Yes	No	No
SJBALL021480	GEO	GSE11877	P8A02	Adolescent	2.3	Male	Other	No	No	No
SJBALL021481	GEO	GSE11877	P2G05	Childhood HR	108	Female	MLL	No	No	No
SJBALL021482	GEO	GSE11877	P1F07	Adolescent	32.6	Male	MLL	No	No	No
SJBALL021484	GEO	GSE11877	P2E11	Childhood HR	142.4	Male	Other	No	No	No
SJBALL021485	GEO	GSE11877	P3B05	Childhood HR	272	Male	Ph-like_CRLF2	Yes	Deletion	e1 - e6
SJBALL021486	GEO	GSE11877	P2E03	Childhood HR	190	Female	Ph-like_non CRLF2	No	No	No
SJBALL021487	GEO	GSE11877	P1E11	Childhood HR	117.2	Male	E2A-PBX1	No	No	No
SJBALL021488	GEO	GSE11877	P3G01	Adolescent	1.9	Male	Other	No	No	No
SJBALL021489	GEO	GSE11877	P1B07	Childhood HR	217.2	Female	ERG	No	No	No
SJBALL021490	GEO	GSE11877	P1G10	Childhood HR	36.2	Male	Other	Yes	Deletion	e1 - e6
SJBALL021491	GEO	GSE11877	P1G07	Adolescent	80.9	Male	Other	No	No	No
SJBALL021492	GEO	GSE11877	P2E09	Childhood HR	1.2	Male	ERG	Yes	Deletion	e3 - e6
SJBALL021493	GEO	GSE11877	P2D09	Childhood HR	192	Female	ETV6-RUNX1	No	No	No
SJBALL021494	GEO	GSE11877	P1A09	Childhood HR	14.7	Male	Ph-like_non CRLF2	Yes	Deletion	e3 - e6
SJBALL021495	GEO	GSE11877	P3C03	Childhood HR	7.7	Male	Hyperdiploid	No	No	No
SJBALL021496	GEO	GSE11877	P9C01	Childhood HR	23	Male	Other	No	No	No
SJBALL021497	GEO	GSE11877	P3A09	Childhood HR	139	Male	MLL	No	No	No
SJBALL021498	GEO	GSE11877	P3B04	Adolescent	28	Male	Other	No	No	No
SJBALL021499	GEO	GSE11877	P2A04	Childhood HR	137.8	Male	Other	No	No	No
SJBALL021501	GEO	GSE11877	P2A11	Childhood HR	109.5	Female	Other	No	No	No
SJBALL021503	GEO	GSE11877	P1G05	Childhood HR	88.9	Female	Ph-like_non CRLF2	Yes	Deletion	All gene
SJBALL021504	GEO	GSE11877	P1H05	Childhood HR	289.3	Female	Other	No	No	No
SJBALL021505	GEO	GSE11877	P2A10	Adolescent	22.8	Male	Other	No	No	No
SJBALL021507	GEO	GSE11877	P2D01	Childhood HR	112	Male	Ph-like_non CRLF2	No	No	No
SJBALL021508	GEO	GSE11877	P1C11	Childhood HR	592.6	Female	Ph-like_CRLF2	Yes	Deletion	e3 - e6
SJBALL021510	GEO	GSE11877	P2A01	Childhood HR	351.3	Male	Ph-like_CRLF2	Yes	Deletion	e1 - e6
SJBALL021511	GEO	GSE11877	P9G01	Childhood HR	5.5	Male	ERG	No	No	No
SJBALL021512	GEO	GSE11877	P3F03	Childhood HR	31.4	Male	ERG	No	No	No
SJBALL021513	GEO	GSE11877	P3E01	Childhood HR	22	Male	MLL	Yes	Deletion	e3 - e6
SJBALL021514	GEO	GSE11877	P3F11	Adolescent	24.8	Female	ERG	Yes	Deletion	e3 - e6
SJBALL021515	GEO	GSE11877	P3B08	Childhood HR	58	Male	ERG	No	No	No
SJBALL021516	GEO	GSE11877	P1H10	Adolescent	81.4	Male	ERG	No	No	No
SJBALL021517	GEO	GSE11877	P3F02	Childhood HR	6.3	Male	Ph-like_non CRLF2	No	No	No
SJBALL021518	GEO	GSE11877	P2B01	Adolescent	21.1	Male	Other	No	No	No
SJBALL021521	GEO	GSE11877	P3F06	Childhood HR	33.9	Male	Ph-like_non CRLF2	Yes	Deletion	e3 - distal
SJBALL021522	GEO	GSE11877	P3C05	Childhood HR	98.2	Female	E2A-PBX1	No	No	No
