# Supplementary material for: Leukaemic alterations of IKZF1 prime stemness and malignancy programs in human lymphocytes
Source: Cell Death Dis. 2018 May 9;9(5):526. doi: 10.1038/s41419-018-0600-3 (PMC5943605; doi:10.1038/s41419-018-0600-3)
Supplement: Supplementary file 6 — Supplementary table 2 [file 41419_2018_600_MOESM6_ESM.xlsx]

## Sheet: sTab 2. PCGP cohort
Sample ID	Database	Accession number	Age	WBC	Gender	Group	IKZF1.alteration	IKZF1.Deletion.or.mutation	IKZF1.deletion.desc
SJBALL020069	EGA	EGAD00001001016	Young adult	332	Male	Ph-like_non CRLF2	Yes	Deletion	Homo Ik6
SJBALL020084	EGA	EGAD00001001016	Young adult	N/A	N/A	Ph-like_non CRLF2	Yes	Deletion	IK6
SJBALL020087	EGA	EGAD00001001016	Adolescent	244.4	Male	Ph-like_CRLF2	Yes	Deletion	IK6
SJBALL020145	EGA	EGAD00001001016	Young adult	N/A	Male	Ph-like_CRLF2	Yes	Deletion	IK6
SJBALL020963	EGA	EGAD00001001016	Adolescent	8.12	Female	Ph-like_CRLF2	Yes	Deletion and mutation	Homo ik6, flanking hemi
SJBALL021143	EGA	EGAD00001001016	Adolescent	366	Male	Ph-like_CRLF2	Yes	Deletion	Ik6
SJBALL021411	EGA	EGAD00001001016	Adolescent	102	Female	Ph-like_non CRLF2	Yes	Deletion	e3 - e6
SJBALL021728	EGA	EGAD00001001016	Adolescent	4.8	Male	Ph-like_non CRLF2	Yes	Deletion	e2-e3 and IK6
SJHYPO147	EGA	EGAD00001001016	Childhood HR	77.2	Male	Ph-like_non CRLF2	Yes	Deletion	IK6
SJBALL010	EGA	EGAD00001001016	Childhood HR	116.3	Male	Ph-like_non CRLF2	No	No	No
SJBALL011	EGA	EGAD00001001016	Childhood HR	6.6	Male	Ph-like_non CRLF2	Yes	Deletion and mutation	Not provided
SJBALL015	EGA	EGAD00001001016	Adolescent	59.8	Male	Ph-like_non CRLF2	No	No	No
SJBALL020012	EGA	EGAD00001001016	Childhood HR	356.4	Female	Ph-like_non CRLF2	No	No	No
SJBALL020013	EGA	EGAD00001001016	Childhood HR	110	Female	Ph-like_CRLF2	No	No	No
SJBALL020014	EGA	EGAD00001001016	Childhood HR	305.8	Female	Ph-like_non CRLF2	Yes	Deletion	Focal
SJBALL020015	EGA	EGAD00001001016	Childhood HR	119.3	Male	Ph-like_non CRLF2	No	No	No
SJBALL020073	EGA	EGAD00001001016	Young adult	4.6	Female	Ph-like_CRLF2	Yes	Deletion	Start to e3
SJBALL020077	EGA	EGAD00001001016	Adolescent	251	Male	Ph-like_CRLF2	Yes	Deletion	e2-distal
SJBALL020081	EGA	EGAD00001001016	Young adult	6.1	Female	Ph-like_non CRLF2	Yes	Deletion	Broad + e4-distal
SJBALL020091	EGA	EGAD00001001016	Young adult	60.4	Male	Ph-like_non CRLF2	Yes	Deletion	e4-distal
SJBALL020100	EGA	EGAD00001001016	Young adult	20.6	Female	Ph-like_non CRLF2	Yes	Deletion	broad 7p
SJBALL020125	EGA	EGAD00001001016	Young adult	48.2	Male	Ph-like_CRLF2	Yes	Deletion	e1/2-2/3
SJBALL020138	EGA	EGAD00001001016	Young adult	N/A	Male	Ph-like_non CRLF2	Yes	Deletion	e2-7
SJBALL020488	EGA	EGAD00001001016	Childhood HR	1.5	Male	Ph-like_non CRLF2	Yes	Deletion	Focal
SJBALL020518	EGA	EGAD00001001016	Childhood HR	2.6	Male	Ph-like_non CRLF2	Yes	Deletion	?Focal - noisy, needs confirmation
SJBALL020579	EGA	EGAD00001001016	Childhood HR	3.4	Male	Ph-like_non CRLF2	Yes	Deletion	mid gene to distal
SJBALL020589	EGA	EGAD00001001016	Childhood HR	10.2	Male	Ph-like_non CRLF2	Yes	Deletion	e4-e8
SJBALL020625	EGA	EGAD00001001016	Childhood HR	105.3	Female	Ph-like_non CRLF2	Yes	Deletion	Broad
SJBALL020649	EGA	EGAD00001001016	Childhood HR	584	Female	Ph-like_non CRLF2	Yes	Deletion	e4-e8
SJBALL020681	EGA	EGAD00001001016	Adolescent	42.2	Female	Ph-like_non CRLF2	Yes	Deletion	e4-e8
SJBALL020700	EGA	EGAD00001001016	Childhood HR	77	Male	Ph-like_non CRLF2	No	No	No
SJBALL020704	EGA	EGAD00001001016	Adolescent	45.6	Male	Ph-like_non CRLF2	No	No	No
SJBALL020789	EGA	EGAD00001001016	Childhood HR	177	Female	Ph-like_CRLF2	Yes	Deletion	Not provided
SJBALL020807	EGA	EGAD00001001016	Childhood HR	26	Male	Ph-like_non CRLF2	No	No	No
SJBALL020811	EGA	EGAD00001001016	Childhood HR	69	Male	Ph-like_non CRLF2	Yes	Deletion and mutation	Not provided
SJBALL020812	EGA	EGAD00001001016	Childhood HR	2.6	Female	Ph-like_non CRLF2	Yes	Deletion	noisy
SJBALL020824	EGA	EGAD00001001016	Childhood HR	274.9	Female	Ph-like_non CRLF2	Yes	Deletion	Not provided
SJBALL020832	EGA	EGAD00001001016	Adolescent	13.2	Female	Ph-like_non CRLF2	Yes	Deletion	Homo e4-distal
SJBALL020836	EGA	EGAD00001001016	Childhood HR	630	Male	Ph-like_non CRLF2	No	No	No
SJBALL020852	EGA	EGAD00001001016	Childhood HR	8.6	Male	Ph-like_non CRLF2	Yes	Deletion	Broad
SJBALL020853	EGA	EGAD00001001016	Childhood HR	1.5	Female	Ph-like_CRLF2	No	No	No
SJBALL020877	EGA	EGAD00001001016	Adolescent	22.3	Male	Ph-like_non CRLF2	Yes	Deletion	Focal e1-3
SJBALL020882	EGA	EGAD00001001016	Childhood HR	318.4	Female	Ph-like_non CRLF2	Yes	Deletion	Broad
SJBALL020941	EGA	EGAD00001001016	Childhood HR	32.5	Male	Ph-like_non CRLF2	No	No	No
SJBALL020966	EGA	EGAD00001001016	Adolescent	455.6	Female	Ph-like_non CRLF2	No	No	No
SJBALL020971	EGA	EGAD00001001016	Adolescent	4.1	Male	Ph-like_CRLF2	Yes	Deletion	All gene
SJBALL020980	EGA	EGAD00001001016	Young adult	12.4	Male	Ph-like_non CRLF2	Yes	Deletion	All gene
SJBALL020984	EGA	EGAD00001001016	Adolescent	8	Male	Ph-like_non CRLF2	Yes	Mutation	No
SJBALL020994	EGA	EGAD00001001016	Young adult	172	Male	Ph-like_non CRLF2	Yes	Deletion	e4 to end
SJBALL021018	EGA	EGAD00001001016	Adolescent	16.7	Male	Ph-like_non CRLF2	No	No	No
SJBALL021047	EGA	EGAD00001001016	Adolescent	3.2	Male	Ph-like_non CRLF2	No	No	No
SJBALL021053	EGA	EGAD00001001016	Adolescent	2.8	Female	Ph-like_CRLF2	Yes	Deletion	Homo beg to e7, hemi to end
SJBALL021058	EGA	EGAD00001001016	Adolescent	2.3	Female	Ph-like_non CRLF2	Yes	Mutation	No
SJBALL021076	EGA	EGAD00001001016	Adolescent	204.5	Male	Ph-like_CRLF2	Yes	Deletion and mutation	All gene
SJBALL021080	EGA	EGAD00001001016	Adolescent	23.2	Female	Ph-like_non CRLF2	No	No	No
SJBALL021083	EGA	EGAD00001001016	Adolescent	10.9	Female	Ph-like_CRLF2	No	No	No
SJBALL021087	EGA	EGAD00001001016	Adolescent	158	Male	Ph-like_CRLF2	Yes	Deletion	Beg to e7
SJBALL021100	EGA	EGAD00001001016	Adolescent	227	Male	Ph-like_CRLF2	Yes	Deletion	All gene
SJBALL021102	EGA	EGAD00001001016	Adolescent	25.4	Male	Ph-like_non CRLF2	No	No	No
SJBALL021109	EGA	EGAD00001001016	Adolescent	1.2	Female	Ph-like_non CRLF2	No	No	No
SJBALL021118	EGA	EGAD00001001016	Adolescent	111.2	Male	Ph-like_CRLF2	Yes	Deletion and mutation	e4 to end (weak)
SJBALL021120	EGA	EGAD00001001016	Adolescent	73.4	Male	Ph-like_CRLF2	Yes	Deletion	Beg to e7 homo, flanking hemi
SJBALL021305	EGA	EGAD00001001016	Childhood HR	33.1	Male	Ph-like_non CRLF2	No	No	No
SJBALL021327	EGA	EGAD00001001016	Childhood HR	82.9	Male	Ph-like_non CRLF2	No	No	No
SJBALL021329	EGA	EGAD00001001016	Adolescent	16.7	Male	Ph-like_non CRLF2	Yes	Deletion	All gene
SJBALL021413	EGA	EGAD00001001016	Childhood HR	65.8	Female	Ph-like_non CRLF2	No	No	Possible but v noisy
SJBALL021486	EGA	EGAD00001001016	Childhood HR	190	Female	Ph-like_non CRLF2	No	No	No
SJBALL021517	EGA	EGAD00001001016	Childhood HR	6.3	Male	Ph-like_non CRLF2	No	No	No
SJBALL021521	EGA	EGAD00001001016	Childhood HR	33.9	Male	Ph-like_non CRLF2	Yes	Deletion	e3 - distal
SJBALL021720	EGA	EGAD00001001016	Young adult	59.2	Female	Ph-like_non CRLF2	Yes	Deletion	Monosomy 7
SJBALL021722	EGA	EGAD00001001016	Young adult	48.9	Female	Ph-like_non CRLF2	No	No	No
SJBALL021738	EGA	EGAD00001001016	Young adult	21.2	Male	Ph-like_non CRLF2	No	No	No
SJBALL021772	EGA	EGAD00001001016	Young adult	245	Male	Ph-like_non CRLF2	Yes	Deletion	Broad
SJBALL021780	EGA	EGAD00001001016	Young adult	87.4	Male	Ph-like_non CRLF2	Yes	Deletion	Broad and e2-7
SJBALL021784	EGA	EGAD00001001016	Young adult	26.8	Male	Ph-like_non CRLF2	No	No	No
SJBALL021786	EGA	EGAD00001001016	Young adult	71.2	Male	Ph-like_non CRLF2	No	No	No
SJBALL021794	EGA	EGAD00001001016	Young adult	69.8	Male	Ph-like_non CRLF2	Yes	Deletion	Broad
SJBALL021813	EGA	EGAD00001001016	Young adult	22.8	Female	Ph-like_CRLF2	Yes	Deletion	e2-e3
SJBALL021814	EGA	EGAD00001001016	Young adult	100.3	Male	Ph-like_non CRLF2	Yes	Deletion	e4-distal
SJBALL021856	EGA	EGAD00001001016	Young adult	26.4	Male	Ph-like_non CRLF2	Yes	Deletion	e2-e7
SJBALL021866	EGA	EGAD00001001016	Young adult	218.6	Male	Ph-like_non CRLF2	Yes	Deletion	e4-distal
SJBALL083	EGA	EGAD00001001016	Childhood HR	245.4	Male	Ph-like_CRLF2	Yes	Deletion	Focal
SJBALL101	EGA	EGAD00001001016	Childhood HR	2.7	Female	Ph-like_CRLF2	No	No	No
SJBALL191	EGA	EGAD00001001016	Childhood SR	23.3	Male	Ph-like_CRLF2	Yes	Deletion	Not provided
SJBALL195	EGA	EGAD00001001016	Childhood HR	78.1	Male	Ph-like_CRLF2	No	No	No
SJBALL204	EGA	EGAD00001001016	Childhood HR	103.2	Male	Ph-like_non CRLF2	No	No	No
SJBALL231	EGA	EGAD00001001016	Childhood HR	13.2	Male	Ph-like_non CRLF2	No	No	No
SJBALL247	EGA	EGAD00001001016	Childhood SR	14.6	Male	Ph-like_non CRLF2	Yes	Deletion	e8
SJBALL255	EGA	EGAD00001001016	Childhood SR	31	Male	Ph-like_non CRLF2	Yes	Deletion	homo e2-7, broad hetero
SJBALL262	EGA	EGAD00001001016	Adolescent	87.5	Male	Ph-like_non CRLF2	Yes	Mutation	No
SJBALL264	EGA	EGAD00001001016	Childhood HR	14	Male	Ph-like_non CRLF2	Yes	Deletion	Broad
SJBALL265	EGA	EGAD00001001016	Childhood HR	15.8	Female	Ph-like_non CRLF2	Yes	Deletion	Broad
SJBALL266	EGA	EGAD00001001016	Childhood HR	83	Male	Ph-like_non CRLF2	Yes	Deletion	Focal
SJBALL267	EGA	EGAD00001001016	Adolescent	1.7	Male	Ph-like_non CRLF2	Yes	Deletion	Focal homo with flanking hetero
SJBALL268	EGA	EGAD00001001016	Adolescent	2	Female	Ph-like_non CRLF2	Yes	Deletion and mutation	Focal hetero
SJDOWN013	EGA	EGAD00001001016	Childhood SR	23.5	Female	Ph-like_CRLF2	Yes	Deletion	Broad, all gene, but not 7p-
SJHYPER003	EGA	EGAD00001001016	Adolescent	6	Female	Ph-like_non CRLF2	No	No	No
SJHYPER013	EGA	EGAD00001001016	Childhood SR	4.4	Male	Ph-like_CRLF2	No	No	No
SJHYPER021	EGA	EGAD00001001016	Adolescent	5.4	Male	Ph-like_non CRLF2	No	No	No
SJHYPER025	EGA	EGAD00001001016	Adolescent	4.2	Male	Ph-like_non CRLF2	Yes	Deletion	broad chr7
SJHYPER120	EGA	EGAD00001001016	Childhood SR	10.3	Male	Ph-like_non CRLF2	No	No	No
SJHYPER146	EGA	EGAD00001001016	Childhood SR	7.5	Female	Ph-like_non CRLF2	No	No	No
SJHYPO018	EGA	EGAD00001001016	Childhood HR	190.9	Male	Ph-like_non CRLF2	Yes	Deletion	Broad
SJHYPO109	EGA	EGAD00001001016	Childhood SR	45.1	Male	Ph-like_non CRLF2	No	No	No
SJHYPO110	EGA	EGAD00001001016	Childhood HR	258.3	Female	Ph-like_CRLF2	Yes	Deletion	Not provided
SJHYPO123	EGA	EGAD00001001016	Childhood SR	5.9	Male	Ph-like_non CRLF2	No	No	No
SJHYPO151	EGA	EGAD00001001016	Adolescent	8.4	Male	Ph-like_non CRLF2	No	No	No
